# Supplementary material for: Combination of ligand and structure based virtual screening approaches for the discovery of potential PARP1 inhibitors
Source: PLoS One. 2022 Sep 12;17(9):e0272065. doi: 10.1371/journal.pone.0272065 (PMC9467328; doi:10.1371/journal.pone.0272065)
Supplement: S1 Table — (XLS) [file pone.0272065.s001.xls]

## Sheet: top169
S1 Table. List of compounds with higher docking scores than talazoparib.
NAME	Score
ZINC12418168	-57.45
ZINC16719723	-53.04
ZINC102114518	-52.81
ZINC12998670	-52.14
ZINC02239462	-51.74
ZINC01556782	-51.44
ZINC102727612	-50.72
ZINC05635471	-50.4
ZINC253535440	-50.33
ZINC40510496	-49.81
ZINC14170316	-49.77
ZINC09515628	-49.7
ZINC02621062	-49.69
ZINC31108666	-49.66
ZINC06547094	-49.66
ZINC253536116	-49.63
ZINC30023566	-49.53
ZINC09578227	-49.51
ZINC02239462	-49.47
ZINC16921908	-49.4
ZINC04853115	-49.2
ZINC12795886	-49.17
ZINC26013047	-49.14
ZINC02210756	-49.11
ZINC02210756	-49.1
ZINC15987660	-49.06
ZINC253536926	-48.92
ZINC18210103	-48.88
ZINC170624334	-48.84
ZINC191609451	-48.8
ZINC253536954	-48.73
ZINC18126213	-48.63
ZINC67960731	-48.6
ZINC79494468	-48.58
ZINC102965375	-48.56
ZINC06650423	-48.51
ZINC40485358	-48.37
ZINC16721137	-48.21
ZINC17028754	-48.17
ZINC84008299	-48.06
ZINC253536994	-48.01
ZINC06650432	-47.97
ZINC27994894	-47.93
ZINC40467580	-47.88
ZINC05643157	-47.86
ZINC16720921	-47.71
ZINC71808789	-47.7
ZINC102114723	-47.66
ZINC96137779	-47.65
ZINC16921928	-47.62
ZINC20309867	-47.62
ZINC51970468	-47.59
ZINC584887753	-47.59
ZINC21658462	-47.57
ZINC122066658	-47.56
ZINC84008301	-47.54
ZINC223283876	-47.54
ZINC29184886	-47.52
ZINC72355794	-47.51
ZINC104934115	-47.5
ZINC72165989	-47.5
ZINC268361149	-47.49
ZINC71898052	-47.45
ZINC12788424	-47.4
ZINC23968238	-47.37
ZINC03337968	-47.37
ZINC08132423	-47.36
ZINC96134086	-47.31
ZINC524731071	-47.26
ZINC13549283	-47.22
ZINC12917259	-47.22
ZINC242164637	-47.19
ZINC12788424	-47.19
ZINC06516913	-47.17
ZINC58158100	-47.12
ZINC06949794	-47.05
ZINC101083933	-47.05
ZINC12115632	-47.04
ZINC05910190	-47.03
ZINC14167398	-47.01
ZINC09184414	-47
ZINC02641481	-46.97
ZINC10156501	-46.93
ZINC03867297	-46.92
ZINC84559965	-46.92
ZINC225721923	-46.92
ZINC29374686	-46.92
ZINC01609254	-46.91
ZINC60063327	-46.9
ZINC09520570	-46.88
ZINC21774760	-46.88
ZINC08982595	-46.85
ZINC33254938	-46.84
ZINC48356292	-46.83
ZINC13007453	-46.79
ZINC36615145	-46.79
ZINC08674005	-46.79
ZINC39975943	-46.78
ZINC01029660	-46.78
ZINC97332979	-46.77
ZINC12372060	-46.77
ZINC27395193	-46.75
ZINC187435689	-46.74
ZINC00289668	-46.74
ZINC06547121	-46.73
ZINC252427638	-46.67
ZINC32904700	-46.67
ZINC09682989	-46.61
ZINC11692074	-46.6
ZINC97046183	-46.58
ZINC04484346	-46.57
ZINC03819893	-46.53
ZINC33435949	-46.52
ZINC19962312	-46.51
ZINC20604026	-46.5
ZINC15091335	-46.49
ZINC12810749	-46.47
ZINC253536843	-46.46
ZINC78931389	-46.45
ZINC00211455	-46.45
ZINC20608013	-46.42
ZINC82092656	-46.42
ZINC03009638	-46.38
ZINC15206680	-46.38
ZINC18100252	-46.37
ZINC00289662	-46.35
ZINC13689458	-46.32
ZINC30058206	-46.31
ZINC18208858	-46.31
ZINC253536852	-46.31
ZINC224939080	-46.29
ZINC02663295	-46.28
ZINC06949786	-46.27
ZINC253536868	-46.27
ZINC01049458	-46.25
ZINC82121868	-46.24
ZINC252611770	-46.24
ZINC62720418	-46.2
ZINC19821233	-46.17
ZINC05789340	-46.16
ZINC09520566	-46.15
ZINC04739726	-46.13
ZINC13119621	-46.12
ZINC12631358	-46.1
ZINC02802053	-46.09
ZINC32678585	-46.09
ZINC08648953	-46.09
ZINC18208858	-46.09
ZINC12631358	-46.08
ZINC27987873	-46.08
ZINC12896697	-46.08
ZINC72481656	-46.04
ZINC54548107	-46.03
ZINC05516135	-46.02
ZINC08982595	-46.02
ZINC230071467	-46.01
ZINC11190139	-46.01
ZINC17861333	-46
ZINC100642315	-45.99
ZINC31870960	-45.99
ZINC670467134	-45.98
ZINC19821177	-45.98
ZINC170624245	-45.98
ZINC33373493	-45.98
ZINC84593205	-45.96
ZINC219886489	-45.93
ZINC12115664	-45.93
ZINC20896843	-45.92
talazoparib.pdb	-45.92
